# Supplementary material for: Superiority of tenofovir alafenamide fumarate over entecavir for serum HBsAg level reduction in patients with chronic HBV infection: A 144-week outcome study after switching of the nucleos(t)ide analog
Source: PLoS One. 2022 Feb 18;17(2):e0262764. doi: 10.1371/journal.pone.0262764 (PMC8856517; doi:10.1371/journal.pone.0262764)
Supplement: S1 Dataset — (XLSX) [file pone.0262764.s004.xlsx]

## Sheet: Sheet1
No	age	sex	Gt	GtC	HL	NA	histrogy-3ybefore	historogy	HCC-3ybefore	HCChistory	HBsAgclass	HBcrAg3.0	AST-3ybefore	AST-2ybefore	AST-1ybefore	AST-6mbefore	AST-switch	AST-2month	AST-6month	AST-1year	AST-1year6month	AST-2year	AST-3year	ALT-3ybefore	ALT-2ybefore	ALT-1ybefore	ALT-6mbefore	ALT-switch	ALT-2month	ALT-6month	ALT-1year	ALT-1year6month	ALT-2year	ALT-3year	Cre-3ybefore	Cre-2ybefore	Cre-1ybefore	Cre-6mbefore	Cre-switch	Cre-2month	Cre-6month	Cre-1year	Cre-1year6month	Cre-2year	Cre-3year	eGFR-3ybefore	eGFR-2ybefore	eGFR-1ybefore	eGFR-6mbefore
1	40	F	B	0	0	ETV	CH	CH	0	0	1000～9999	1	17	21	21	24	19	20	14	18	18	33	20	14	16	15	16	14	18	8	8	13	28	13	0.64	0.62	0.73	0.71	0.69	0.73	0.67	0.7	0.8	0.67	0.79	81.6	83.9	69.6	71.8
2	60	F	C	1	0	ETV	CH	CH	0	0	100～999		17	19	19	20	21	25	21	19	24	21	23	10	9	10	10	10	17	13	11	14	11	13	0.66	0.64	0.71	0.68	0.75	0.67	0.72	0.7	0.75	0.73	0.77	68.8	70.8	62.9	66
3	60	F	C	1	0	ETV	CH	CH	0	0	1000～9999	0	25	23	22	19	17	21	28	18	22	25	22	21	16	17	12	11	16	27	14	19	22	13	0.66	0.67	0.67	0.74	0.69	0.72	0.71	0.73	0.73	0.8	0.79	68.5	67.1	66.8	59.6
4	40	F	C	1	0	ETV	CH	CH	0	0	1000～9999	1	28	43	28	27	24	33	23	31	32	71	33	18	29	18	17	16	24	11	20	21	69	25	0.52	0.44	0.49	0.53	0.51	0.55	0.61	0.54	0.56	0.58	0.59	99.6	118.8	104.9	96.3
5	80	F	C	1	0	ETV	CH	CH	0	0	1000～9999	1	25	27	24	21	26	27	26	26	26	21	25	13	13	13	11	13	15	13	10	11	11	11	0.64	0.65	0.6	0.54	0.59	0.55	0.58	0.63	0.6	0.59	0.65	66	64.8	70.3	78.9
6	50	F	C	1	0	ETV	LC	LC	1	1	100～999	1	26	30	39	35	29	50	31	33	35	26	21	23	23	30	27	26	36	23	25	22	18	17	0.78	0.75	0.62	0.71	0.67	0.71	0.73	0.72	0.69	0.72	0.7	59.9	62.2	76.2	65.7
7	60	M	C	1	1	ETV	CH	CH	0	0	100～999	1	23	26	23	23	34	37	30	25	24	26	23	28	33	29	31	47	52	35	33	36	29	29	0.82	0.79	0.85	0.95	1	0.93	0.86	0.85	0.92	0.97	0.88	75.5	78.3	71.9	63.4
8	60	F	C	1	1	ETV	CH	CH	0	0	1000～9999	1	25	27	23	23	21	28	25	28	16	27	27	13	13	13	13	13	19	17	26	8	17	16	0.68	0.72	0.66	0.62	0.61	0.66	0.67	0.69	0.69	0.67	0.6	65.7	61.4	67.3	72.1
9	60	M	C	1	0	ETV	CH	CH	0	0	10000以上	1	21	20	28	28	20	18	18	26	22	22	17	19	17	28	26	19	13	17	22	20	17	14	0.87	0.8	0.7	0.75	0.82	0.84	0.88	0.79	0.82	0.84	0.77	68.5	74.7	86.1	79.5
10	50	M	C	1	0	ETV	CH	CH	1	1	100～999	0	30	32	28	29	33	37	38	43	48	30	35	29	30	28	30	30	38	41	51	48	31	38	1.03	1.15	1.07	1.06	1.18	1.12	1.16	1.19	1.24	1.07	1.07	59.2	52.2	56.2	56.8
11	70	M	C	1	0	ETV	CH	CH	0	0	100～999	1	28	21	37	17	16	58	44	15	17	18	18	22	11	33	6	17	65	77	10	13	14	9	0.72	0.65	0.73	0.85	0.81	0.82	0.46	0.64	0.56	0.71	0.91	82.8	92.2	80.9	68.5
12	50	M	C	1	0	ETV	CH	CH	0	0	10000以上	1	34	29	29	45	24	26	24	29	25	23	33	26	21	19	34	17	18	17	18	16	13	21	0.67	0.65	0.68	0.78	0.76	0.72	0.68	0.72	0.74	0.71	0.69	94.7	97.4	92.2	79
13	60	F	B	0	0	ETV	CH	CH	0	0	100～999	1	19	20	15	14	16	15	18	17	19	18	15	13	13	10	10	12	11	15	14	12	15	13	0.64	0.59	0.64	0.66	0.63	0.63	0.64	0.62	0.63	0.65	0.62	72.8	79.2	72.1	69.7
14	60	M	C	1	0	ETV	LC	LC	1	1	100～999	0	29	22	22	24	21	45	27	21	24	20	21	21	19	16	23	19	49	23	16	17	18	15	0.67	0.64	0.64	0.65	0.59	0.64	0.71	0.65	0.61	0.6	0.75	92	96.7	96.3	94.2
15	20	M	C	1	0	ETV	CH	CH	0	0	1000～9999	0	29	17	18	17	16	18	16	18	17	16	24	48	13	13	14	10	26	12	15	14	12	22	0.56	0.66	0.64	0.63	0.61	0.58	0.6	0.68	0.61	0.66	0.65	157.1	129.4	131.2	132.4
16	70	F	C	1	0	ETV	LC	LC	0	1	100～999	0		28	24	20	20	20	17	19	21	18	17		17	14	9	11	10	8	9	11	9	10	0.57	0.75	0.71	0.77	0.72	0.74	0.76	0.76	0.82	0.8	0.76	77.1	56.9	60.4	55.1
17	70	M	C	1	0	ETV	CH	CH	0	0	100～999	1		29	28	27	27	31	30	37	33	47	44		25	25	23	24	27	28	36	32	48	39	0.83	0.9	0.86	0.99	0.96	0.93	1.05	0.94	0.9	1	1	68.9	62.8	65.8	56.4
22	40	F	C	1	0	ETV	CH	CH	0	0	1000～9999	0	16	14	16	12	14	14	13	14	14	15	12	11	9	10	7	9	8	12	10	9	11	8	0.58	0.65	0.6	0.59	0.62	0.56	0.58	0.65	0.6	0.63	0.64	88.4	77.5	84.1	85.6
23	50	M	B	0	0	ETV	CH	CH	0	0	100～999	0	22	23	27	26	26	22	24	25	20	22	23	18	15	21	18	20	20	17	15	14	15	20	0.76	0.77	0.75	0.8	0.78	0.75	0.77	0.78	0.71	0.76	0.82	83.4	81.8	83.7	78
25	30	M	C	1	0	ETV	CH	CH	0	0	1000～9999	0	22	21	26	24	22	26	26	22	22	19	24	17	13	27	22	19	24	27	18	16	12	15	0.84	0.8	0.8	0.87	0.89	0.86	0.86	0.8	0.82	0.82	0.84	86.8	90.8	90	82.1
26	50	F	B	0	0	ETV	CH	CH	0	0	1000～9999	1		29	31	22	64	29	30	32	25	28	28		25	24	20	66	20	20	20	17	16	20	0.73	0.68	0.68	0.64	0.64	0.69	0.74	0.71	0.74	0.69	0.68	62.2	68.9	68.5	72.8
27	60	F	B	0	1	ETV	CH	CH	0	0	100～999	1	28	23	22	21	23	25	22	26	23	26	33	36	19	17	18	23	24	24	24	26	24	36	0.56	0.56	0.62	0.58	0.63	0.58	0.63	0.56	0.58	0.59	0.56	82.3	82	73	78.2
28	60	M	C	1	0	ETV	CH	CH	0	0	1000～9999	0	20	28	27	45	30	23	40	30	32	36	33	12	17	18	34	17	15	24	23	26	25	26	0.77	0.75	0.88	0.85	0.67	0.8	0.85	0.74	0.87	0.82	0.8	80.1	82.1	68.6	71.2
29	50	F	B		0	ETV	CH	CH	0	0	100～999	1	26	24	25	23	22	22	25	20	21	27	22	18	12	16	13	13	13	13	11	13	13	11	0.61		0.6	0.54	0.6	0.55	0.64	0.61	0.63	0.49	0.61	80.6		81.1	90.5
37	40	F	C	1	0	ETV	CH	CH	0	0	10000以上	0	16	19	13	17	20	17	19	20	16	18	22	11	13	9	14	16	14	12	22	13	17	23	0.55	0.74	0.54	0.56	0.61	0.54	0.57	0.56	0.61	0.62	0.53	93.1	66.8	93.8	89.5
38	40	M	C	1	0	ETV	CH	CH	0	0	1000～9999	1	24	20	18	18	19	17	21	21	23	24	25	27	16	18	21	17	17	24	18	23	29	28	0.78	0.7	0.83	0.73	0.73	0.71	0.76	0.78	0.84	0.77	0.77	85.9	96.1	79.3	91.2
39	50	F	C	1	0	ETV	CH	CH	0	0	100～999	1	22	31	23	21	22	26	23	30	23	25	30	15	19	16	14	18	21	17	31	16	32	26	0.63	0.78	0.63	0.63	0.62	0.65	0.59	0.57	0.61	0.62	0.6	75.2	59.3	74.5	74.5
40	70	F	C	1	0	ETV	CH	CH	0	0	100～999		21	21	22	22	23	25	27	23	23	22	23	18	16	18	19	19	22	24	18	21	18	21	0.74	0.7	0.7	0.69	0.64	0.78	0.7	0.68	0.69	0.67	0.67	58.4	61.8	61.6	62.6
42	70	M	C	1	0	ETV	CH	CH	0	0	10000以上	0	25	25	22	21	24	23	24	21	24	25	22	22	24	26	17	24	23	22	18	21	22	17	0.84	0.88	0.88	0.74	0.77	0.71	0.75	0.81	0.87	0.83	0.88	70.2	66.8	66.5	80
44	70	M	B	0	0	ETV	CH	CH	0	0	100～999	1	27	26	22	24	22	21	23	26	25	26	33	17	13	13	15	15	14	15	16	18	16	21	0.93	1.02	1.02	1	1.02	1.02	1.04	1.02	1	1.13	1.1	61.3	55.4	55.2	56.2
45	70	M	B	0	0	ETV	CH	CH	0	0	100～999	1	22	25	28	24	22	36	21	27	23	26	24	16	19	19	21	13	23	15	14	15	16	16	0.85	0.85	0.86	0.87	0.88	0.9	0.78	0.88	0.84	0.84	0.76	69	68.7	67.6	66.7
46	90	M	B	0	0	ETV	CH	CH	0	0	100～999	1	20	26	22	20	24	21	19	24	24	24	27	9	10	11	9	11	11	8	9	12	12	14	1.13	1.28	1.29	1.09	1.23	1.16	1.16	1.21	1.21	1.2	1.38	46.1	40.1	39.6	47.5
47	40	F	C	1	0	ETV	CH	CH	0	0	1000～9999	0		15	18	16	15	16	14	16	14	16	15		10	14	10	11	12	11	10	10	12	10	0.61	0.65	0.63	0.66	0.6	0.64	0.62	0.72	0.61	0.63	0.63	83.7	77.5	79.7	75.3
48	60	M	C	1	0	ETV	CH	CH	0	0	100～999	0		46	46	42	32	35	40	44	38	38	41		28	30	28	22	23	26	32	26	25	31	0.76	0.81	0.73	0.73	0.77	0.83	0.85	0.88	0.86	0.9	0.96	79.4	73.7	82.6	82.2
49	70	F	C	1	1	ETV	CH	CH	0	0	1000～9999	1		16	15	20	15	17	15	16	16	13	15		13	12	13	10	14	14	11	15	12	11	0.67	0.69	0.65	0.66	0.64	0.7	0.63	0.66	0.68	0.67	0.68	65.6	63.6	67.6	66.2
50	40	M	C	1	0	ETV	CH	CH	0	0	1000～9999	0	22	29	34	34	26	22	33	28	29	33	27	11	27	42	45	30	23	41	27	27	42	25	0.83	0.83	0.91	0.9	0.92	0.85	0.92	0.89	0.81	0.87	0.86	83.7	83.1	74.6	75
51	70	F	B	0	0	ETV	CH	CH	0	0	100～999	1	17	17	15	17	20	18	18	22	17	18	17	11	11	12	12	14	13	14	14	11	13	11	0.56	0.5	0.51	0.54	0.54	0.5	0.55	0.61	0.54	0.59	0.57	79.9	90	87.8	82.1
52	70	M	C	1	0	ETV	CH	CH	0	1	100～999	0	16	22	18	19	17	18	20	25	24	22	19	13	18	13	14	14	15	14	25	18	20	15	0.68	0.74	0.8	0.75	0.74	0.74	0.72	0.71	0.74	0.75	0.76	88.5	80.7	73.8	78.8
53	60	F	C	1	0	ETV	LC	LC	1	1	100～999	1	19	23	19	18	19	19	20	21	17	19	20	15	20	14	13	13	15	16	15	10	12	14	0.73	0.73	0.8	0.69	0.78	0.78	0.71	0.69	0.76	0.76	0.79	61.6	61.3	55.2	64.9
54	60	F	C	1	0	ETV	CH	CH	0	0	1000～9999	1	20	19	17	18	19	19	19	20	18	19	20	14	14	13	13	14	11	13	16	11	12	13	0.52	0.6	0.61	0.65	0.63	0.7	0.65	0.74	0.73	0.73	0.55	88.5	75.3	73.7	68.4
57	60	F	B		0	ETV	CH	CH	0	0	100～999	1			27	28	32	29	35	32	26	30	33			17	25	22	26	29	24	18	20	23	0.79		0.81	0.87	0.71	0.8	0.75	0.84	0.84	0.66	0.76	55.3		53.6	49.5
58	40	M	B	0	0	ETV	CH	CH	0	0	1000～9999	0	29	18	25	19	20	22	24	20	19	18	24	27	22	23	27	18	32	23	18	20	16	24	0.47	0.46	0.4	0.48	0.43	0.48	0.48	0.47	0.45	0.43	0.46	156	158.5	183.4	149.2
59	30	M	B	0	0	ETV	CH	CH	0	0	1000～9999	0	14	15	19	17	16	16	17	19	23	19	24	11	12	16	15	14	15	16	18	25	21	30	0.69	0.74	0.72	0.71	0.82	0.8	0.77	0.81	0.81	0.81	0.74	110.8	101.6	103.7	105.3
60	40	M	C	1	0	ETV	CH	CH	0	0	100～999	1	39	31	37	84	45	54	30	60	39	36	23	67	45	80	151	78	105	53	105	70	49	27	0.64	0.69	0.66	0.64	0.67	0.63	0.63	0.63	0.69	0.72	0.74	105.3	96.4	100.6	103.5
61	60	M	C	1	0	ETV	LC	LC	1	1	100～999		32	34	25	39	27	23	25	27	20	26	29	33	27	20	47	25	22	23	21	19	24	21	0.93	0.94	0.82	0.87	0.86	0.85	0.96	0.86	0.94	0.92	0.97	64.2	63.2	73.1	68.2
64	30	F	A		0	ETV	CH	CH	0	0	1000～9999	0	23	20	19	20	21	19	22	21	28	21	24	17	15	12	11	17	15	16	14	23	17	21	0.52		0.47	0.53	0.62	0.52	0.51	0.57	0.55	0.48	0.59	108.4		119	103.5
66	60	F	C	1	0	ETV	CH	CH	0	0	1000～9999	1	23	21	21	35	23	31	27	25	23	17	17	30	18	20	26	21	45	24	24	12	8	10	0.64	0.66	0.6	0.62	0.6	0.63	0.63	0.61	0.63	0.58	0.59	71.5	68.8	76	73
67	60	M	B	0	0	ETV	CH	CH	0	0	100～999	1	19	17	21	25	19	19	21	19	21	19	18	13	14	17	20	15	17	17	15	18	13	11	0.65	0.81	0.73	0.75	0.73	0.73	0.72	0.75	0.75	0.75	0.74	93.4	73.1	81.5	79.2
68	60	M	C	1	0	ETV	LC	LC	0	1	100～999		45	39	38	48	31	36	42	36	38	31		24	21	25	26	19	20	26	23	26	30		0.76	0.65	0.7	0.7	0.66	0.7	0.64	0.67	0.64	0.62		81.7	96.4	88.5	88.5
70	50	M	C	1	0	ETV	CH	CH	0	0	100～999	0	17	16	21	17	25	20	21	23	24	25	23	12	11	23	11	16	14	14	17	15	15	17	0.67	0.65	0.56	0.55	0.63	0.62	0.61	0.71	0.66	0.66	0.69	96.2	98.9	115.8	118.1
71	50	F	C	1	0	ETV	CH	CH	0	0	10000以上	1	28	34	30	41	31	32	38	30	32	43	44	12	13	12	25	17	18	21	14	20	24	18	0.63	0.58	0.66	0.6	0.56	0.66	0.61	0.68	0.59	0.59	0.71	70.8	84.7	73.1	81.1
72	70	F	B	0	0	ETV	CH	CH	0	0	100～999	1	19	18	21	22	20	24	21	23	27	20	19	16	16	16	15	15	19	15	18	24	15	15	0.63	0.7	0.69	0.69	0.65	0.76	0.7	0.67	0.76	0.73	0.65	70.8	62.8	63.6	63.3
73	50	F	C	1	0	ETV	CH	CH	0	0	1000～9999	0	31	25	28	36	33	24	24	38	29	26	33	24	14	16	19	26	18	17	28	22	19	25	0.68	0.6	0.62	0.57	0.57	0.52	0.61	0.58	0.61	0.61	0.65	69.6	79.4	76.2	83.5
74	50	M	C	1	0	ETV	CH	CH	0	0	100～999	1	16	16	17	17	20	17	18	16	16	20	19	9	8	10	8	11	10	9	10	7	13	9	0.8	0.76	0.77	0.71	0.86	0.78	0.83	0.86	0.82	0.79	0.8	78	82.1	80.5	87.6
75	70	F	C	1	0	ETV	CH	CH	0	0	100～999	0	20	22	25	22	22	24	24	19	23	19	20	25	18	33	17	18	16	17	14	16	14	16	0.75	0.72	0.75	0.76	0.75	0.84	0.72	0.86	0.82	0.79	0.83	58.8	61.2	58.3	57.4
76	70	M	B	0	0	ETV	CH	CH	0	0	100～999	1		31	23	24	28	21	24	20	21	24	23		22	15	17	26	12	17	15	16	13	17	0.79	0.83	0.69	0.84	0.63	0.66	0.84	0.82	0.76	0.84	0.78	72.7	68.9	83.7	67.2
77	60	F	C	1	0	ETV	CH	CH	0	0	10000以上	0		19	24	17	15	21	20	19	26	17	20		15	13	13	11	18	13	15	23	12	19	0.57	0.58	0.6	0.56	0.58	0.61	0.61	0.58	0.74	0.65	0.69	80.4	78.5	75.3	81.2
78	70	F	B	0	0	ETV	CH	CH	0	0	100～999	1		19	17	19	21	19	14	17	21	15	32		20	21	21	19	18	15	20	25	14	43	0.67	0.6	0.75	0.65	0.65	0.7	0.68	0.65	0.75	0.75	0.74	66.2	74.7	58	67.9
80	40	M	C	1	0	ETV	CH	CH	0	0	1000～9999	1	22	20	24	21	20	17	20	19	21	21	26	25	21	28	23	17	17	19	19	21	22	27	0.76	0.76	0.8	0.82	0.87	0.87	0.82	0.93	0.87	0.8	0.76	92.2	91.5	85.9	83.6
81	50	M	C	1	0	ETV	CH	CH	0	0	100～999	0	19	16	16	22	20	17	18	20	17	19	16	16	17	16	20	22	18	19	20	19	19	19	0.77	0.76	0.83	0.75	0.64	0.7	0.78	0.71	0.75	0.65	0.72	84	84.7	76.5	85.5
82	50	F	C	1	0	ETV	CH	CH	0	0	10000以上	1	19	21	21	22	22	18	23	22	27	23	20	13	14	15	14	15	13	15	16	18	15	14	0.68	0.66	0.7	0.71	0.64	0.65	0.65	0.64	0.58	0.63	0.7	69.6	71.5	66.7	65.3
83	70	F	C	1	0	ETV	CH	CH	0	0	100～999	1		24	50	27	27	26	27	25	24	27	23		17	42	20	15	15	16	14	14	15	12	0.54	0.55	0.56	0.52	0.59	0.57	0.58	0.62	0.61	0.57	0.62	84.2	82.1	80.2	86.6
84	40	M	C	1	0	ETV	CH	CH	0	0	1000～9999	0	16	27	24	25	24	31	22	17	18	18	23	20	39	30	29	31	35	29	22	21	20	31	0.77	0.73	0.77	0.8	0.81	0.79	0.76	0.79	0.74	0.78	0.76	90.9	95.7	89.6	85.9
86	50	F	C	1	0	ETV	CH	CH	0	0	1000～9999	0	28	22	20	21	21	18	23	18	18	19	20	9	5	7	7	5	5	6	4	3	4	5	0.57	0.55	0.61	0.58	0.57	0.57	0.6	0.5	0.6	0.54	0.58	87.3	90.2	80.1	84.7
87	70	M	C	1	0	ETV	CH	CH	0	0	1000～9999	0	23	23	22	24	19	20	27	24	17	22	23	9	10	10	9	8	8	12	10	9	10	9	0.89	0.88	0.9	0.79	0.8	0.81	0.83	0.8	0.77	0.86	0.88	64.1	64.6	62.8	72.4
88	50	M	C	1	0	ETV	CH	CH	0	0	1000～9999	1		18	17	14	13	16	16	18	19	18	16		22	17	17	14	15	16	18	18	20	19	0.91	0.92	0.9	0.87	0.92	0.89	0.85	0.96	0.87	0.9	0.92	68.1	66.9	68.6	70.8
90	50	F	C	1	0	ETV	CH	CH	0	0	1000～9999	1		17	17	17	17	17	20	18	28	22	23		10	10	12	12	14	16	11	28	19	19	0.62	0.65	0.73	0.69	0.65	0.67	0.68	0.65	0.72	0.68	0.72	79.2	74.7	65.4	69.2
91	60	F	B	0	0	ETV	CH	CH	0	0	100～999	1	18	22	25	24	30	27	30	28	27	30	29	7	15	17	11	18	16	16	12	19	15	16	0.8	0.78	0.85	0.75	0.85	0.88	0.82	0.84	0.85	0.84	0.81	55.5	56.8	51.5	58.8
94	60	M	C	1	0	ETV	CH	CH	0	0	100～999	1	25	28	24	27	28	27	25	27	27	24	23	17	20	17	20	20	20	21	20	18	19	25	0.99	0.97	0.98	1.03	0.86	0.94	0.99	0.9	1.06	0.95	1.15	60.3	61.6	60.4	57.2
95	70	F	C	1	0	ETV	CH	CH	0	0	1000～9999	1	18	14	16	18	16	18	18	16	15	16	15	14	14	14	15	10	16	15	12	18	12	11	0.79	0.75	0.77	0.78	0.79	0.85	0.82	0.77	0.76	0.88	0.77	55.3	58.3	56.4	55.4
97	40	M	C	1	0	ETV	CH	CH	0	0	1000～9999	0	15	23	17	17	19	20	22	23	25	23	18	15	22	17	23	24	35	24	33	29	30	18	0.62	0.67	0.7	0.69	0.7	0.68	0.64	0.69	0.72	0.77	0.8	74	102.2	96.7	97.6
98	60	F	C	1	0	ETV	CH	CH	0	0	100～999	0	29	29	26	29	26	28	28	26	26	28	29	14	14	13	14	12	14	12	11	13	15	16	0.62	0.67	0.73	0.72	0.68	0.77	0.68	0.74	0.77	0.64	0.71	74	67.7	61.3	62
99	50	F	A	0	0	ETV	CH	CH	0	0	10000以上	1	19	23	20	24	19	19	25	22	22	19	21	11	13	13	13	13	13	15	16	14	13	14	0.57	0.61	0.59	0.59	0.62	0.66	0.59	0.62	0.59	0.59	0.6	84	77.9	80.4	80
101	70	F	C	1	0	ETV	CH	CH	0	0	1000～9999	1	23	23	23	23	22	23	28	26	25	29	21	11	8	10	9	8	10	14	14	14	12	8	0.58	0.59	0.56	0.68	0.62	0.68	0.64	0.67	0.67	0.69	0.65	77.8	76.1	80.2	64.9
102	60	M	A	0	0	ETV	CH	CH	0	0	100～999	1		37	25	30	23	20	19	20	15	26	25		38	17	19	10	9	7	9	7	13	11	0.71	0.67	0.88	0.89	1.02	0.86	1	0.95	0.82	0.77	0.91	85.9	90.7	67	66.2
103	50	M	B	0	0	ETV	CH	CH	0	0	100～999	1	22	19	19	19	19	19	18	22	21	18	20	13	14	14	12	11	12	11	16	13	13	15	0.82	0.84	0.82	0.86	0.8	0.78	0.88	0.88	0.78	0.76	0.8	77.1	74.7	76.3	72.4
104	60	F	C	1	0	ETV	CH	CH	0	0	1000～9999	1		21	24	21	19	21	20	20	21	20	20		15	16	15	14	15	15	14	15	15	14	0.82	0.49	0.48	0.52	0.49	0.42	0.44	0.46	0.51	0.48	0.44	80.8	95.7	97.4	89.3
105	40	M	C	1	0	ETV	CH	CH	0	0	1000～9999	1	23	25	32	30	30	32	24	32	29	24	25	25	26	36	36	37	35	24	36	33	28	28	0.82	0.75	0.79	0.79	0.76	0.87	0.77	0.82	0.79	0.82	0.78	80.8	88.6	83.2	83.2
107	70	M	C		0	ETV	CH	CH	1	1	1000～9999	0			29	35	28	31	38	27	76	61	48			19	18	14	15	20	13	46	35	28	0.59		0.5	0.6	0.62	0.68	0.61	0.66	0.58	0.72	0.71	102.3		122.3	100.2
108	60	M	C	1	0	ETV	CH	CH	1	1	100～999	1	18	21	21	22	18	23	25	21	34	28		14	16	21	24	16	27	22	19	38	24		0.68	0.75	0.79	0.68	0.79	0.7	0.73	0.79	0.8	0.72		89.7	80.2	75.4	88.9
110	50	M	C	1	0	ETV	CH	CH	0	0	100～999	1	27	25	26	25	24	26	26	25	24	26	24	22	19	17	19	19	21	20	20	20	21	21	0.65	0.62	0.65	0.63	0.63	0.64	0.67	0.64	0.66	0.69	0.63	102.3	107.1	101.1	104.1
111	60	M	C	1	0	ETV	CH	CH	0	0	100～999	0	14	16	21	15	13	15	17	16	14	16	17	15	23	25	16	14	14	17	14	15	16	14	0.64	0.69	0.73	0.74	0.81	0.78	0.77	0.78	0.88	0.89	0.87	95.8	87.9	82.2	81
114	60	M	B	0	0	ETV	CH	CH	0	0	100～999			35	22	27	22	25	23	23	25	25	27		24	13	18	12	13	13	12	13	13	15	0.94	0.94	1.01	0.93	1.04	1.05	1.02	1.05	1.12	1.05	1.04	62.4	62.1	57.2	82.6
115	60	F	B	0	0	ETV	CH	CH	0	0	1000～9999		19	21	19	19	16	16	18	18	20	22	24	13	14	13	13	14	12	13	13	15	19	19	0.6	0.57	0.61	0.58	0.6	0.61	0.6	0.63	0.61	0.66	0.65	77.4	81.5	75.3	79.2
116	50	M	C	1	0	ETV	CH	CH	0	0	100～999	0	22	17	16	21	24	24	23	16	15	17	15	16	19	16	25	27	30	17	16	15	17	17	0.79	0.83	0.85	0.92	0.88	0.85	0.78	0.81	0.88	0.88	0.85	80.8	76.1	73.8	67.3
117	40	M	C	1	0	ETV	CH	CH	0	0	1000～9999			33	36	26	32	25	27	28	29	32	32		22	24	21	20	28	13	19	16	18	24	0.64	0.69	0.73	0.67	0.7	0.78	0.71	0.72	0.68	0.67	0.68	108.1	98.9	92.4	101.5
118	50	M	B	0	0	ETV	CH	CH	0	0	1000～9999	1	20	18	16	20	18	24	18	19	21	17	27	18	15	16	20	20	26	18	17	21	15	25	0.83	0.83	0.84	0.86	0.81	0.75	0.9	0.87	0.86	0.89	0.8	76.5	76.1	74.7	72.4
119	40	F	B	0	0	ETV	CH	CH	0	0	1000～9999		21	22	20	19	20	19	21	18	22	20	21	18	16	15	16	15	12	14	13	18	14	12
120	70	F	C	1	0	ETV	CH	CH	0	0	1000～9999	0	27	32	31	28	26	28	29	28	29	35	32	13	14	10	12	11	13	12	13	17	19	19	0.66	0.67	0.69	0.75	0.71	0.82	0.67	0.76	0.7	0.66	0.67	67	65.6	63.3	57.6
121	60	M	C	1	0	ETV	CH	CH	0	0	100～999	0	17	20	19	22	23	26	24	20	26	22	27	18	18	14	17	20	26	26	25	28	23	28	0.81	0.9	0.78	0.78	0.73	0.78	0.79	0.78	0.81	0.81	0.81	73.7	65.4	76.2	76.2
122	60	M	C	1	0	ETV	CH	CH	0	0	1000～9999	1	19	22	22	19	21	17	32	23	21	20	21	12	13	14	13	15	12	16	14	11	12	17	0.88	0.8	0.9	0.88	0.81	0.8	0.84	0.73	0.82	0.86	0.85	69.9	77.2	67.6	69.2
123	70	F	C	1	0	ETV	CH	CH	0	0	1000～9999	0	18	23	19	27	24	18	24	20	19	20	23	17	16	19	23	18	15	20	14	15	12	18	0.61	0.6	0.58	0.64	0.63	0.66	0.77	0.58	0.64	0.64	0.66	72.4	73.5	75.9	68.2
[truncated: 150 more columns]
